# Supplementary material for: Child Attachment Representations and Parenting Stress in Mothers and Fathers of School-Age Children with a Diagnosis of Autism Spectrum Disorder: A Pilot Cross-Sectional Study
Source: Children (Basel). 2023 Sep 30;10(10):1633. doi: 10.3390/children10101633 (PMC10605204; doi:10.3390/children10101633)
Supplement: Supplementary file 1 [file children-10-01633-s001.zip]

Archive with 1 entries (1 files):
- children-2579543-supplementary.pdf
